# Supplementary material for: In vivo oxygen measurement in cerebrospinal fluid of pigs to determine physiologic and pathophysiologic oxygen values during CNS infections
Source: BMC Neurosci. 2021 Jun 28;22:45. doi: 10.1186/s12868-021-00648-x (PMC8240281; doi:10.1186/s12868-021-00648-x)
Supplement: Supplementary file 9 — Additional file 9. Table S6. Overview of drugs used in the animal experiment under isoflurane anesthesia. [file 12868_2021_648_MOESM9_ESM.xlsx]

## Sheet: Tabelle1
Supplemental table 6: overview of drugs used in the animal experiment under isoflurane anesthesia
	substance	dosage	drug
	propofol	1-2 mg/kg IV	Narcofol® 10mg/ml, CP Pharma, Burgdorf, Germany
	levomethadone/fenpipramide	0.15 mg/kg IV	L-Polamivet® 2,5/0,125 mg/ml, MSD Animal Health, Unterschleißheim, Germany
	dexmedetomidine	2 µg/kg/h	Cepedex® 0,5 mg/ml, CP-Pharma, Burgdorf, Germany
	ketamine	1 mg/kg/h	Ketamin® 100 mg/ml, CP Pharma, Burgdorf, Germany
	dopamine	5-10 µg/kg/min	Dopamin Fresenius 50 mg/5 ml, Fresenius Kabi Deutschland GmbH, Bad Homburg, Germany
	noradrenaline	0.1-0.25 µg/kg/min	Arterenol® 1mg/ml, Sanofi Aventis Deutschland GmbH, Frankfurt am Main, Germany
	dobutamine	3-5 µg/kg/min	Dobutamin-ratiopharm® 250 mg Trockensubstanz, ratiopharm GmbH, Ulm, Germany
	fluid constant rate of infusion (CRI)	5 ml/kg/h	Sterofundin ® 1/1 E (B. Braun Melsungen AG, Germany)
